# Supplementary material for: A Dark Septate Endophyte Improves Cadmium Tolerance of Maize by Modifying Root Morphology and Promoting Cadmium Binding to the Cell Wall and Phosphate
Source: J Fungi (Basel). 2023 Apr 29;9(5):531. doi: 10.3390/jof9050531 (PMC10219085; doi:10.3390/jof9050531)
Supplement: Supplementary file 1 [file jof-09-00531-s001.zip]

Archive with 1 entries (1 files):
- jof-2221723-supplementary.pdf
